# Supplementary material for: Tailored Supramolecular Cage for Efficient Bio-Labeling
Source: Int J Mol Sci. 2023 Jan 21;24(3):2147. doi: 10.3390/ijms24032147 (PMC9916613; doi:10.3390/ijms24032147)
Supplement: Supplementary file 1 [file ijms-24-02147-s001.zip]

Archive with 1 entries (1 files):
- ijms-2032555-supplementary.pdf
